# Supplementary material for: Alcohol and Cannabinoids Differentially Regulate Macrophage Polarization, with Co-Exposure Producing an Antagonistic Immunomodulatory Effect
Source: Int J Mol Sci. 2026 Apr 30;27(9):4054. doi: 10.3390/ijms27094054 (PMC13163345; doi:10.3390/ijms27094054)
Supplement: Supplementary file 1 [file ijms-27-04054-s001.zip]

Archive with 1 entries (1 files):
- ijms-4237546-supplementary.pdf
